# Supplementary material for: Impact of Harvest Time and Pruning Technique on Total CBD Concentration and Yield of Medicinal Cannabis
Source: Plants (Basel). 2022 Jan 5;11(1):140. doi: 10.3390/plants11010140 (PMC8747189; doi:10.3390/plants11010140)
Supplement: Supplementary file 1 [file plants-11-00140-s001.zip]

Archive with 1 entries (1 files):
- plants-1400037-supplementary.pdf
